# Supplementary material for: Achieving Persistent Luminescence Performance Based on the Cation-Tunable Trap Distribution
Source: Materials (Basel). 2022 Dec 19;15(24):9083. doi: 10.3390/ma15249083 (PMC9782221; doi:10.3390/ma15249083)
Supplement: Supplementary file 1 [file materials-15-09083-s001.zip]

Archive with 1 entries (1 files):
- materials-2079149-supplementary.pdf
